# Supplementary material for: Extensive T-Cell Profiling Following SARS-CoV-2 mRNA Vaccination in Multiple Sclerosis Patients Treated with DMTs
Source: Pathogens. 2025 Feb 27;14(3):235. doi: 10.3390/pathogens14030235 (PMC11944680; doi:10.3390/pathogens14030235)
Supplement: Supplementary file 1 [file pathogens-14-00235-s001.zip]

Archive with 1 entries (1 files):
- pathogens-3491558-supplementary.pdf
